# Supplementary material for: Protein-based SARS-CoV-2 spike vaccine booster increases cross-neutralization against SARS-CoV-2 variants of concern in non-human primates
Source: Nat Commun. 2022 Mar 31;13:1699. doi: 10.1038/s41467-022-29219-2 (PMC8971430; doi:10.1038/s41467-022-29219-2)
Supplement: Supplementary file 3 — Source Data [file 41467_2022_29219_MOESM3_ESM.xlsx]

## Sheet: Figure 1b
Figure 1b
mRNA-primed cohort
	PsV Parental titers (Log10)	CoV2 preS dTM (B1.351) (5 µg)				CoV2 preS dTM D614-AS03 (5 µg)				CoV2 preS dTM B.1.351-AS03 (5µg)				CoV2 preS dTM D614 + B.1.351-AS03 (2.5 µg + 2.5 µg)
	Days post-prime or (post-boost*) \ NHP	CT385	SA46H	CT966	AT337G	DA509	CDA062	CV955	RE29L	FR146A	AL281I	N565HF	VL61BA	BA841K	T310ND	AJ631K	AR612H
	35	2.45	2.607	2.74	3.222	1.568	2.301	2.362	3.078	2.045	3.526	2.831	2.765	1.978	2.13	3.028	3.264
	205 (-5*)	1	1.959	1	1.964	1	1.69	1	1.591	1	1.924	1.653	1	1	1.531	1.69	2.029
	217 (7*)	2.93399	3.01745	2.4456	3.65935	3.56478	4.16194	2.69461	4.22259	3.48087	3.50365	3.87714	3.80618	3.61183	4.13316	4.56025	3.85703
	224 (14*)	3.07591	3.30621	2.97313	3.68467	3.57646	4.1731	3.15655	4.43159	3.64414	3.97072	4.33007	4.00191	3.66764	4.17534	4.69227	4.09202
	231 (21*)	2.66558	3.41481	2.75282	3.71842	3.26975	4.20962	2.70329	4.36901	3.57955	3.63488	4.2856	4.1637	3.4216	4.01195	4.35143	3.91492
	238 (28*)	2.72181	3.57019	2.65896	3.6149	3.2737	4.03209	2.71433	4.64157	3.67934	3.56714	4.33658	4.20634	3.69679	4.29504	4.63009	3.64464
	266 (56*)	2.46835	3.39005	2.3075	3.52022	2.79727	3.79824	2.29226	4.17924	3.54864	3.36229	3.98856	3.91164	3.03623	3.90677	4.29095	3.33465
	294 (84*)	2.37107	3.07115	1.77085	3.26647	2.63347	3.44264	1.88649	3.92215	3.52517	3.25334	3.87023	3.84111	3.00432	3.6466	4.25857	2.78319
Subunit-primed cohort
	PsV Parental titers (Log10)	CoV2 preS dTM (B.1.351) (5 µg)				CoV2 preS dTM-AS03 (D614) (5 µg)					CoV2 preS dTM-AS03 (B.1.351) (5µg)					CoV2 preS dTM-AS03 (D614 + B.1.351) (5 µg + 5 µg)					CoV2 preS dTM-AS03 (D614 + B.1.351) (2.5 µg + 2.5 µg)
	Days \ NHP	A17X026	A17X096	A18X013	A18X060	A17X011	A18X011	A18X019	A18X031	A18X056	A17X055	A17X080	A18N133	A18N154	A18X026	A17X050	A17X058	A18N173	A18X038	A18X053	A17X025	A17X079	A18X001	A18X048	A18X073
	35	2.62	3.23	2.26	3.71	2.39	2.35	2.51	3.25	3.65	2.77	3.72	3.47	2.28	2.3	2.97	2.57	2.73	3.44	3.64	3.2	3.72	2.7	2.78	1.72
	196 (-6*)	2.2	2.08	1.94	3.09	2.02	2.58	1.96	1.82	2.42	2.17	2.61	2.44	1.84	2	2.25	1.75	2.38	2.56	2.85	1.88	2.61	1.86	1.74	1.63
	209 (7*)	3.36	3.9	2.75	3.92	4.27	4.43	4.4	4.14	4.37	4.04	4.49	3.82	4.02	4.25	4.77	4.3	4.29	4.91	4.59	4.22	4.43	4.15	4.15	4
	216 (14*)	3.69	3.52	2.85	4.07	4.2	4.7	4.44	4.53	4.44	4.37	4.76	3.98	4.17	4.36	4.68	4.61	4.35	4.72	4.78	4.13	4.46	4.16	4.25	4.17
	223 (21*)	3.35	3.69	2.51	4.03	3.85	4.72	4.36	4.45	4.52	4.4	4.67	3.66	4.05	4.26	4.62	4.62	4.33	4.49	4.7	4.13	4.37	3.74	3.87	3.9
	230 (28*)	3.36	3.85	2.62	4.27	4.25	4.69	4.76	4.83	4.68	4.57	4.8	3.74	4.11	4.6	4.83	5	4.4	4.59	4.66	4.26	4.48	3.97	4.28	4.18
	258 (56*)	3	3.1	2.2	3.8	3.8	4.3	3.9	4.3	4	4.2	4.3	3.4	3.7	3.9	4.3	4.5	4	4.1	4.5	3.9	4	3.4	3.8	3.6
	286 (84*)	2.8	2.9	1.9	3.4	3.5	4	3.7	4.2	3.7	3.7	4.1	3.1	3.3	3.7	3.8	4.3	3.6	3.7	4.3	3.7	3.8	2.8	3.4	3.4
	Human COVID sera	PsV Parental titers (Log10)
	107334	1.43136
	34010	1.49136
	107576	0.69897
	107336	2.93902
	107891	2.43297
	108064	3.11926
	108128	1.36173
	107843	1.5682
	107817	0.69897
	107915	2.13354
	108168	3.21696
	108262	2.35025
	107975	1.94448
	108045	2.13354
	118200001A	2.49969
	118200002A	1.94448
	118200003A	2.93349
	118200004A	2.37291
	118200006A	2.39967
	118200008A	3.1959
	118200010A	1.8451
	118200011A	2
	118200012A	2.35025
	118200018A	2.34439
	118200020A	2.0607
	118200021A	3.26364
	118200025A	1.97313
	118200028A	2.20683
	118200029A	3.08207
	118200030A	2.87967
	118200033A	1.81291
	118200036A	2.49969
	118200038A	2.18469
	118200043A	2.6721
	118200046A	1.39794
	118200047A	1.14613
	118200048A	2.14613
	118200049A	2.14301
	118200052A	2.14301
	118200005A	2.06819
	118200007A	1.75587
	118200009A	0.69897
	118200013A	1.87506
	118200014A	2.45025
	118200015A	0.69897
	118200016A	2.78104
	118200017A	2.16435
	118200019A	1.83251
	118200031A	2.2014
	118200037A	0.69897
	118200039A	1.79934
	118200040A	1.64345
	118200042A	1.27875
	118200044A	2.32428
	118200045A	0.69897
	118200050A	2.4609
	118200053A	1.50515
	118200101A	1.61278
	118200103A	3.07335
	118200105A	1.25527
	118200106A	1.68124
	118200107A	2.10721
	118200108A	1.92428
	101-2	1.88081
	101-3	2.8739
	101-4	1.69897
	101-5	1.90849
	102-1	0.69897
	102-2	1.73239
	102-3	2.18184
	102-4	2.54654
	102-5	2.50106
	102-6	0.69897
	102-7	3.07445
	102-8	1.11394
	102-9	1.17609
	103-1	0.69897
	103-2	2.5966
	103-3	1.4624
	103-4	3.19424
	103-5	1.14613
	103-6	1.54407
	103-7	1.39794
	103-8	1.88649
	103-9	2.13672
	103-10	1.23045
	103-11	1.53148
	103-12	1.73239
	103-13	2.26482
	103-14	2.03342
	103-15	2.37291
	103-16	1.89763
	103-17	1.4624

## Sheet: Figure 1c
Figure 1c
mRNA-primed cohort
	PsV Beta titers (Log10)	CoV2 preS dTM (B1.351) (5 µg)				CoV2 preS dTM D614-AS03 (5 µg)				CoV2 preS dTM B.1.351-AS03 (5µg)				CoV2 preS dTM D614 + B.1.351-AS03 (2.5 µg + 2.5 µg)
	Days \ NHP	CT385	SA46H	CT966	AT337G	DA509	CDA062	CV955	RE29L	FR146A	AL281I	N565HF	VL61BA	BA841K	T310ND	AJ631K	AR612H
	35	1	1	1.49136	1	1	1	1	1.89763	1	1	2.24551	1.6721	2.0569	1	1.98677	2.15836
	205 (-5*)	1	1	1	1	1	1	1	1	1	1	1	1	1	1	1	1
	217 (7*)	2.501	2.739	1.778	2.744	2.446	2.747	1	3.788	3.176	2.906	3.395	3.012	2.927	3.504	3.755	2.826
	224 (14*)	2.679	2.889	2.117	2.762	2.665	2.894	1.519	4.052	3.318	3.424	3.846	3.585	3.22	3.738	4.064	2.782
	231 (21*)	2.549	3.117	1.996	2.737	2.354	2.918	1	3.996	3.206	3.211	3.787	3.56	3.031	3.707	3.976	2.619
	238 (28*)	2.37107	3.13956	1.94939	2.64542	2.233	2.71517	1	3.98713	3.3	2.8	3.8	3.5	2.95856	3.88366	4.10054	2.30103
	266 (56*)	2.2878	3.04844	1.57978	2.58883	2.02119	2.37107	1	3.46642	3.01578	2.84448	3.52114	3.29732	2.61066	3.38435	3.65935	1.9345
	294 (84*)	2.1959	2.89321	1.47712	2.5563	1.96848	2.29003	1	3.19728	2.94399	2.49831	3.3092	3.0103	2.39794	3.0461	3.2388	1.66276
Subunit-primed cohort
	PsV Beta titers (Log10)	CoV2 preS dTM (B.1.351) (5 µg)				CoV2 preS dTM-AS03 (D614) (5 µg)					CoV2 preS dTM-AS03 (B.1.351) (5µg)					CoV2 preS dTM-AS03 (D614 + B.1.351) (5 µg + 5 µg)					CoV2 preS dTM-AS03 (D614 + B.1.351) (2.5 µg + 2.5 µg)
	Days \ NHP	A17X026	A17X096	A18X013	A18X060	A17X011	A18X011	A18X019	A18X031	A18X056	A17X055	A17X080	A18N133	A18N154	A18X026	A17X050	A17X058	A18N173	A18X038	A18X053	A17X025	A17X079	A18X001	A18X048	A18X073
	35	1.45	1.87	1	2.81	1	1.36	1	1.68	1	2.07	2.02	1.45	1.49	2.03	1.43	1	1.53	2.64	2.39	2.41	1.68	1.34	1	1
	196	1.66	1	1	2.47	1	1.79	1	1	1.62	1.6	1.56	1.48	1	1	1.38	1	1	1.89	1.85	1	1.52	1	1	1
	209	2.56	3.18	2.43	3.48	3.13	3.81	3.79	3.5	3.68	3.46	3.81	3.22	3.52	3.84	3.92	3.3	3.56	4.14	3.77	3.47	3.64	3.11	3.22	3.06
	216	2.79	3.02	2.4	3.45	3.16	4.07	3.86	3.79	3.75	3.79	4.09	3.38	3.64	4.02	4.04	3.59	3.78	4.24	4.17	3.78	3.93	3.14	3.34	3.1
	223	2.68	2.94	2.1	3.5	3.22	4.08	3.78	3.73	3.75	3.9	3.99	3.22	3.47	3.93	3.95	3.62	3.74	4.11	3.94	3.59	3.65	2.93	3.13	3.04
	230	2.67	2.95	2.08	3.52	3.24	4	3.8	3.73	3.72	3.81	3.93	3.05	3.35	3.96	3.86	3.62	4.02	4.06	3.94	3.41	3.54	2.8	3.13	2.92
	258	2.4	2.5	1.6	3.2	2.8	3.6	3.2	3.4	3.3	3.5	3.5	2.8	3.2	3.6	3.5	3.3	3.4	3.6	3.6	3.2	3.3	2.3	2.9	2.5
	286	2.3	2.4	1.4	3	2.6	3.5	3	3.1	3	3.2	3.3	2.6	2.9	3.4	3.3	3.1	3.1	3.3	3.5	3	3.1	2.1	2.5	2.4

## Sheet: Figure 2a
Figure 2a
mRNA-primed cohort
PsV Titers (Log10)	Parental				Alpha				Beta				Gamma				Delta				SARS-CoV-1				Omicron
CoV2 preS dTM (B1.351) (5 µg)	3.07591	3.30621	2.97313	3.68467	2.97451	3.30878	2.76042	3.54851	2.679	2.889	2.117	2.762	2.94349	3.11959	2.47567	3.06408	2.74586	3.11528	2.36736	3.11126	1.68124	2.76193	1	2.33244	2.03342	2.16732	1	2.29226
CoV2 preS dTM D614-AS03 (5 µg)	3.57646	4.1731	3.15655	4.43159	3.23502	4.07515	2.8537	4.5986	2.665	2.894	1.519	4.052	2.91645	3.43265	2.10721	4.20871	3.01072	3.90075	2.51055	4.35191	2.549	2.23045	2.68753	2.78104	1.77815	2.11059	1	3.28421
CoV2 preS dTM B.1.351-AS03 (5µg)	3.64414	3.97072	4.33007	4.00191	3.67961	3.82478	4.37269	4.08117	3.318	3.424	3.846	3.585	3.61055	3.63639	3.97626	4.164	3.447	3.48529	4.06251	3.74296	2.54407	2.77597	2.9154	2.87679	2.77085	3.06856	3.16879	3.04883
CoV2 preS dTM D614 + B.1.351-AS03 (2.5 µg + 2.5 µg)	3.66764	4.17534	4.69227	4.09202	3.71332	4.25527	4.94942	3.86237	3.22	3.738	4.064	2.782	3.50826	4.1962	4.29365	3.14829	3.30255	3.97695	4.32711	3.87052	2.49554	3.13545	2.99826	2.63548	1.79934	2.08278	2.8014	1.44716

## Sheet: Figure 2b
Figure 2b
Subunit-primed cohort
PsV Titers (Log10)	Parental					Alpha					Beta					Gamma					Delta					SARS-CoV-1					Omicron
CoV2 preS dTM (B.1.351) (5 µg)	3.69	3.52	2.85	4.07		3.57241	3.84547	2.86864	3.91249		2.79	3.02	2.4	3.45		3.1443	3.3986	2.6355	4.062		3.1	3.3	2.5	3.9		2.3784	2.16732	2.03342	2.80346		2.31597	2.43136	1.96379	3.16613
CoV2 preS dTM-AS03 (D614) (5 µg)	4.2	4.7	4.44	4.53	4.44	4.19786	4.76709	4.54527	4.50561	4.60085	3.16	4.07	3.86	3.79	3.75	3.5175	4.3046	4.122	4.1959	4.1118	3.7	4.4	4.1	4.4	4.3	2.96942	3.49734	3.45025	3.38202	3.29137	2.90849	3.62149	3.625	3.15715	3.6288
CoV2 preS dTM-AS03 (B.1.351) (5µg)	4.37	4.76	3.98	4.17	4.36	4.07896	4.78293	3.86082	4.1809	4.34343	3.79	4.09	3.38	3.64	4.02	4.1386	4.2551	3.6417	3.9591	4.2594	4	4.5	3.5	3.9	4.1	3.50826	4.30511	2.70757	3.27277	3.32367	3.60119	3.67906	2.94201	3.49038	3.57392
CoV2 preS dTM-AS03 (D614 + B.1.351) (5 µg + 5 µg)	4.68	4.61	4.35	4.72	4.78	4.83145	4.83899	4.47806	4.70927	4.66209	4.04	3.59	3.78	4.24	4.17	4.2702	3.9168	4.1605	4.3867	4.2985	4.5	4.3	4.1	4.3	4.3	3.73312	3.60304	3.10992	3.5458	3.58962	3.45469	3.53832	3.57019	3.65418	3.55907
CoV2 preS dTM-AS03 (D614 + B.1.351) (2.5 µg + 2.5 µg)	4.13	4.46	4.16	4.25	4.17	4.26456	4.39136	3.94057	4.17967	4.20132	3.78	3.93	3.14	3.34	3.1	4.0609	3.8181	3.5095	3.6382	3.4082	3.8	4.1	3.6	3.8	3.6	2.99607	3.20844	3.31387	3.22427	2.86034	3.51415	3.18752	2.72997	3.1126	2.46389

## Sheet: Figure 3a
Figure 3a
mRNA-primed cohort
(PsV parental / RBD parental-specific IgG)x100
CoV2 preS dTM (B1.351) (5 µg) ratio D35	CoV2 preS dTM (B1.351) (5 µg) ratio D224	CoV2 preS dTM D614-AS03 (5 µg) ratio D35	CoV2 preS dTM D614-AS03 (5 µg) ratio D224	CoV2 preS dTM B.1.351-AS03 (5µg) ratio D35	CoV2 preS dTM B.1.351-AS03 (5µg) ratio D224	CoV2 preS dTM D614 + B.1.351-AS03 (2.5 µg + 2.5 µg) ratio D35	CoV2 preS dTM D614 + B.1.351-AS03 (2.5 µg + 2.5 µg) ratio D224
1.08637	5.6344	0.414473	1.63		5.25318	0.42735	4.74442
0.435854	5.49343		14.2876	6.27808	7.36335	0.500816	7.20718
4.8353	6.96296	9.72105	1.51661	1.98703	10.9352	2.19611	18.1211
5.29358	21.1008	2.36115	9.56973	1.67661	12.5335	196.154	4.86235
Subunit-primed cohort
(PsV parental / RBD parental-specific IgG)x100
CoV2 preS dTM (B1.351) (5 µg) ratio D35	CoV2 preS dTM (B1.351) (5 µg) ratio D216	CoV2 preS dTM D614-AS03 (5 µg) ratio D35	CoV2 preS dTM D614-AS03 (5 µg) ratio D216	CoV2 preS dTM B.1.351-AS03 (5µg) ratio D35	CoV2 preS dTM B.1.351-AS03 (5µg) ratio D216	CoV2 preS dTM-AS03 (D614 + B.1.351) (5 µg + 5 µg) ratio D35	CoV2 preS dTM-AS03 (D614 + B.1.351) (5 µg + 5 µg) ratio D216	CoV2 preS dTM D614 + B.1.351-AS03 (2.5 µg + 2.5 µg) ratio D35	CoV2 preS dTM D614 + B.1.351-AS03 (2.5 µg + 2.5 µg) ratio D216
1.98426	15.6505	1.70725	8.16063	0.689479	17.0483	2.28617	12.3854	0.729767	13.6616
6.48148	13.1276	1.05639	32.3509	2.79405	23.7143	2.83909	14.4058	6.29473	21.5432
1.53087	3.61378	1.8703	15.326	6.10026	14.4278	1.4946	7.32492	3.57168	23.9328
5.11415	14.5292	5.51157	12.9852	0.922661	11.6395	1.0473	9.24354	2.02868	13.5844
		14.775	11.8702	0.526648	9.65578	1.99634	19.0905	0.309978	14.1517

## Sheet: Figure 3b
Figure 3b
mRNA-primed cohort
(PsV Beta / RBD Beta-specific IgG)x100
CoV2 preS dTM (B1.351) (5 µg) ratio D35	CoV2 preS dTM (B1.351) (5 µg) ratio D224	CoV2 preS dTM D614-AS03 (5 µg) ratio D35	CoV2 preS dTM D614-AS03 (5 µg) ratio D224	CoV2 preS dTM B.1.351-AS03 (5µg) ratio D35	CoV2 preS dTM B.1.351-AS03 (5µg) ratio D224	CoV2 preS dTM D614 + B.1.351-AS03 (2.5 µg + 2.5 µg) ratio D35	CoV2 preS dTM D614 + B.1.351-AS03 (2.5 µg + 2.5 µg) ratio D224
0.0356583	0.745627	0.701262	0.149053		2.58935	0.958466	1.31631
0.00930925	1.20548		1.65082	0.0421656	2.71459	0.0615082	5.33777
0.282821	1.19635	4.44444	0.0468138	0.620417	3.38846	0.421592	4.18399
0.0674036	1.91708	0.217805	2.60061	0.199237	1.37566	64	0.502604
Subunit-primed cohort
(PsV Beta / RBD Beta-specific IgG)x100
CoV2 preS dTM (B1.351) (5 µg) ratio D35	CoV2 preS dTM (B1.351) (5 µg) ratio D216	CoV2 preS dTM D614-AS03 (5 µg) ratio D35	CoV2 preS dTM D614-AS03 (5 µg) ratio D216	CoV2 preS dTM B.1.351-AS03 (5µg) ratio D35	CoV2 preS dTM B.1.351-AS03 (5µg) ratio D216	CoV2 preS dTM-AS03 (D614 + B.1.351) (5 µg + 5 µg) ratio D35	CoV2 preS dTM-AS03 (D614 + B.1.351) (5 µg + 5 µg) ratio D216	CoV2 preS dTM D614 + B.1.351-AS03 (2.5 µg + 2.5 µg) ratio D35	CoV2 preS dTM D614 + B.1.351-AS03 (2.5 µg + 2.5 µg) ratio D216
0.135285	2.55482	0.092149	0.887384	0.1515	2.72008	0.083	4.54974	1.34055	5.34231
0.375692	3.32275	0.115951	3.07635	0.058836	4.61608	0.104888	1.76048	0.090283	5.31688
0.102775	1.43942	0.068055	4.5307	0.052209	3.34117	0.092126	2.89221	0.333333	3.45332
0.835633	3.2816	0.143019	2.78653	0.184733	2.53368	0.17524	3.36708	0.053288	0.905032
		0.055374	3.51142	0.437637	6.55085	0.284107	5.56834	0.335909	1.16468

## Sheet: Supp Figure 1
Supplementary Figure 1
mRNA-primed cohort
		CoV2 preS dTM (B1.351) (5 µg)				CoV2 preS dTM D614-AS03 (5 µg)				CoV2 preS dTM B.1.351-AS03 (5µg)				CoV2 preS dTM D614 + B.1.351-AS03 (2.5 µg + 2.5 µg)
	PsV Nab titers (log10) / NHP	CT385	SA46H	CT966	AT337G	DA509	CDA062	CV955	RE29L	FR146A	AL281I	N565HF	VL61BA	BA841K	T310ND	AJ631K	AR612H
	D614	2.15836	2.14301	2.98318	3.16495	1.34242	2.45788	3.06408	3.44592	1.85126	3.47698	2.69197	2.45025	2.233	2.5092	3.00173	3.28375
	D614G	2.45025	2.60746	2.73957	3.22194	1.5682	2.30103	2.36173	3.07846	2.04532	3.52556	2.83059	2.76492	1.97772	2.13033	3.02816	3.26387
Subunit-primed cohort
		CoV2 preS dTM (B.1.351) (5 µg)				CoV2 preS dTM-AS03 (D614) (5 µg)					CoV2 preS dTM-AS03 (B.1.351) (5µg)					CoV2 preS dTM-AS03 (D614 + B.1.351) (5 µg + 5 µg)					CoV2 preS dTM-AS03 (D614 + B.1.351) (2.5 µg + 2.5 µg)
	PsV Nab titers (log10) / NHP	A17X026	A17X096	A18X013	A18X060	A17X011	A18X011	A18X019	A18X031	A18X056	A17X055	A17X080	A18N133	A18N154	A18X026	A17X050	A17X058	A18N173	A18X038	A18X053	A17X025	A17X079	A18X001	A18X048	A18X073
	D614	2.43457	3.57634	2.01703	3.68966	2.53529	2.62118	2.47129	3.28981	3.5605	3.02078	3.60184	3.4621	2.27646	2.4843	2.76492	2.21219	2.66087	3.36248	3.70834	3.19257	3.77262	2.69984	2.75511	1.66276
	D614G	2.62428	3.22531	2.26245	3.71088	2.38739	2.34635	2.50651	3.25431	3.65398	2.77305	3.71867	3.46923	2.28103	2.30103	2.97267	2.57171	2.72509	3.44122	3.64008	3.20303	3.71584	2.69984	2.78104	1.72428

## Sheet: Supp Figure 2a
Supplementary Figure 2a
mRNA-primed cohort
	PsV Alpha titers (Log10)	CoV2 preS dTM (B1.351) (5 µg)				CoV2 preS dTM D614-AS03 (5 µg)				CoV2 preS dTM B.1.351-AS03 (5µg)				CoV2 preS dTM D614 + B.1.351-AS03 (2.5 µg + 2.5 µg)
	Days post-prime or (boost*) \ NHP	CT385	SA46H	CT966	AT337G	DA509	CDA062	CV955	RE29L	FR146A	AL281I	N565HF	VL61BA	BA841K	T310ND	AJ631K	AR612H
	35	2.1	2.3	2.8	3.1	1.5	2.4	2.2	2.8	1.6	3.6	2.4	2.2	2.1	3	2.8	3.3
	205 (-5*)	1	1.7	1	1.9	1	1.7	1	1.5	1	1.8	1.7	1	1	1.8	1.8	1.6
	224 (14*)	3	3.3	2.8	3.5	3.2	4.1	2.9	4.6	3.7	3.8	4.4	4.1	3.7	4.3	4.9	3.9
Subunit-primed cohort
	PsV Alpha titers (Log10)	CoV2 preS dTM (B.1.351) (5 µg)				CoV2 preS dTM-AS03 (D614) (5 µg)					CoV2 preS dTM-AS03 (B.1.351) (5µg)					CoV2 preS dTM-AS03 (D614 + B.1.351) (5 µg + 5 µg)					CoV2 preS dTM-AS03 (D614 + B.1.351) (2.5 µg + 2.5 µg)
	Days post-prime or (boost*) \ NHP	A17X026	A17X096	A18X013	A18X060	A17X011	A18X011	A18X019	A18X031	A18X056	A17X055	A17X080	A18N133	A18N154	A18X026	A17X050	A17X058	A18N173	A18X038	A18X053	A17X025	A17X079	A18X001	A18X048	A18X073
	35	2.5	3.1	1.6	4.1	2.1	2.5	3.2	3.3	3.6	2.9	3.7	3.3	2.5	2.3	3.1	1.8	2.6	3.5	3.7	3.2	3.4	2.7	2.8	1.8
	196 (-6*)	2.2	2	1.7	3	1.9	2.7	1.8	1.8	2.2	2.2	2.6	2.3	1.7	2.1	2.3	1.4	2.3	2.4	2.7	1.9	2.5	2	1.5	1.5
	216 (14*)	3.6	3.8	2.9	3.91	4.2	4.8	4.5	4.5	4.6	4.1	4.8	3.9	4.2	4.3	4.8	4.8	4.5	4.7	4.7	4.3	4.4	3.9	4.2	4.2

## Sheet: Supp Figure 2b
Supplementary Figure 2b
mRNA-primed cohort
	PsV Gamma titers (Log10)	CoV2 preS dTM (B1.351) (5 µg)				CoV2 preS dTM D614-AS03 (5 µg)				CoV2 preS dTM B.1.351-AS03 (5µg)				CoV2 preS dTM D614 + B.1.351-AS03 (2.5 µg + 2.5 µg)
	Days post-prime or (boost*) \ NHP	CT385	SA46H	CT966	AT337G	DA509	CDA062	CV955	RE29L	FR146A	AL281I	N565HF	VL61BA	BA841K	T310ND	AJ631K	AR612H
	35	1.54407	1.91908	1.92428	1.74819	1	1	1	1.73239	1	1	2.31175	1.77085	1.79239	1	2.07188	1.34242
	205	1	1.51851	1	1	1	1	1	1	1	1	1	1	1	1.32222	1	1
	224 (14)	2.94349	3.11959	2.47567	3.06408	2.91645	3.43265	2.10721	4.20871	3.61055	3.63639	3.97626	4.164	3.50826	4.1962	4.29365	3.14829
Subunit-primed cohort
	PsV Gamma titers (Log10)	CoV2 preS dTM (B.1.351) (5 µg)				CoV2 preS dTM-AS03 (D614) (5 µg)					CoV2 preS dTM-AS03 (B.1.351) (5µg)					CoV2 preS dTM-AS03 (D614 + B.1.351) (5 µg + 5 µg)					CoV2 preS dTM-AS03 (D614 + B.1.351) (2.5 µg + 2.5 µg)
	Days post-prime or (boost*) \ NHP	A17X026	A17X096	A18X013	A18X060	A17X011	A18X011	A18X019	A18X031	A18X056	A17X055	A17X080	A18N133	A18N154	A18X026	A17X050	A17X058	A18N173	A18X038	A18X053	A17X025	A17X079	A18X001	A18X048	A18X073
	35	1.6902	1.9243	1	3.0508	1	1.5682	1	1.8808	1	2.1818	2.1818	1.6335	1.6902	2.1239	1.4314	1	1.9912	2.7067	2.7076	2.4814	1.8808	1.4771	1	1
	196 (-6)	1.9243	1.301	1	2.8082	1.3222	2.1732	1.5051	1	1.8129	1.9542	2.0682	1.8129	1	1	1.6435	1	1.7404	2.0294	2.1004	1	1.9243	1.3802	1	1
	216 (14)	3.1443	3.3986	2.6355	4.062	3.5175	4.3046	4.122	4.1959	4.1118	4.1386	4.2551	3.6417	3.9591	4.2594	4.2702	3.9168	4.1605	4.3867	4.2985	4.0609	3.8181	3.5095	3.6382	3.4082

## Sheet: Supp Figure 2c
Supplementary Figure 2c
mRNA-primed cohort
	PsV Delta titers (Log10)	CoV2 preS dTM (B1.351) (5 µg)				CoV2 preS dTM D614-AS03 (5 µg)				CoV2 preS dTM B.1.351-AS03 (5µg)				CoV2 preS dTM D614 + B.1.351-AS03 (2.5 µg + 2.5 µg)
	Days post-prime or (boost*) \ NHP	CT385	SA46H	CT966	AT337G	DA509	CDA062	CV955	RE29L	FR146A	AL281I	N565HF	VL61BA	BA841K	T310ND	AJ631K	AR612H
	35	1.92428	1.95424	2.04922	2.0569	1.34242		2.04139	2.36549	1.30103	3.12	2.2041	1.81954	1.53148	1.64345	2.49693	3.29358
	205	1	1	1	1	1	1	1	1	1	1	1	1	1	1	1	1.7
	224 (14)	2.7	3.1	2.4	3.1	3	3.9	2.5	4.4	3.4	3.5	4.1	3.7	3.3	4	4.3	3.9
Subunit-primed cohort
	PsV Delta titers (Log10)	CoV2 preS dTM (B.1.351) (5 µg)				CoV2 preS dTM-AS03 (D614) (5 µg)					CoV2 preS dTM-AS03 (B.1.351) (5µg)					CoV2 preS dTM-AS03 (D614 + B.1.351) (5 µg + 5 µg)					CoV2 preS dTM-AS03 (D614 + B.1.351) (2.5 µg + 2.5 µg)
	Days post-prime or (boost*) \ NHP	A17X026	A17X096	A18X013	A18X060	A17X011	A18X011	A18X019	A18X031	A18X056	A17X055	A17X080	A18N133	A18N154	A18X026	A17X050	A17X058	A18N173	A18X038	A18X053	A17X025	A17X079	A18X001	A18X048	A18X073
	35	2.1271	2.40483	2.0569	3.50542	2.19866	1.96379	2.04139	3.17435	2.53908	2.38381	3.12646	2.75282	1.64345	2.04139	2.81157	1	2.23045	3.03902	3.12254	2.42488	3.45332	2.98227	1.99123	1
	196 (-6)	1.531	1.491	1.322	2.693	1.519	2.083	1	1.415	1.799	1.699	2.152	1.959	1.415	1.462	1.792	1	1.875	1.959	2.253	1	2.283	1.568	1	1
	216 (14)	3.099	3.319	2.507	3.864	3.707	4.376	4.141	4.448	4.294	3.962	4.507	3.519	3.933	4.051	4.453	4.319	4.082	4.345	4.259	3.773	4.088	3.591	3.772	3.614

[truncated: 7 more sheets: Supp Figure 3, Supp Figure 4, Supp Figure 5a, Supp Figure 5b, Supp Figure 5c, Supp Figure 5d, Supp Figure 5e]
